# Supplementary material for: Long-Term Dietary and Physical Activity Interventions in the School Setting and Their Effects on BMI in Children Aged 6–12 Years: Meta-Analysis of Randomized Controlled Clinical Trials
Source: Healthcare (Basel). 2021 Apr 1;9(4):396. doi: 10.3390/healthcare9040396 (PMC8066711; doi:10.3390/healthcare9040396)
Supplement: Supplementary file 1 [file healthcare-09-00396-s001.zip]

Archive with 2 entries (2 files):
- Suplementary Table 2.pdf
- Supplementary table 1 PRISMA 2009 checklist (1).doc
